# Supplementary material for: Beta 1-integrin–c-Met cooperation reveals an inside-in survival signalling on autophagy-related endomembranes
Source: Nat Commun. 2016 Jun 23;7:11942. doi: 10.1038/ncomms11942 (PMC4931016; doi:10.1038/ncomms11942)
Supplement: Supplementary Data 1 — Results of colocalization analysis of the confocal images shown was calculated with the JaCoP plugin1 for ImageJ (National Institutes of Health, Bethesda). The co-localization index is represented by Pearson's coefficient calculated following Costes randomization (200 cycles) and automatic threshold calculation. The distribution of Pearson's coefficients of randomized images was fitted to a Gaussian distribution, before calculating the p-value for differences between the Pearson's coefficient of the actual images, and that of the randomized images. For triple colocalization analysis, two of the three images where combined using the "Image Calculator" function with operator "AND" included in ImageJ and the resulting image was tested for colocalization with the third image. All possible permutations were tested and average Pearson's coefficient is provided as result of the triple colocalization. [file ncomms11942-s2.xlsx]

## Sheet: Legend
Supplementary Data 1 Legend: Results of colocalization analysis of the confocal images shown was calculated with the JaCoP plugin1 for ImageJ (National Institutes of Health, Bethesda). The co-localization index is represented by Pearson’s coefficient calculated following Costes randomization (200 cycles) and automatic threshold calculation. The distribution of Pearson’s coefficients of randomized…

## Sheet: Fig 1b
Image	Image A	Image B	Pearson's Coefficient r	Manders' Coefficients (original):			Manders' Coefficients (using threshold value):			Costes' randomization based colocalization:			Results for fitting the probability density function on a Gaussian (Probability=a+(b-a)exp(-(R-c)^2/(2d^2))):
				M1 (fraction of A overlapping B)	M2 (fraction of B overlapping A)	threshold value	threshold value	M1 (fraction of A overlapping B)	M2 (fraction of B overlapping A)	r (original)	r (randomized)	P-value	Formula:	Status:	Number of completed minimizations:	Number of iterations:	Time	Sum of residuals squared:	Standard deviation:	R^2:	Parameters:				FWHM
Fig 1b HGF555(red) B1(green) 30min.tif	HGF-555	B1-integrin	0.4	0.64	0.825	55	69	0.606	0.158	0.4	0.0¬±0.0030	1	y = a + (b-a)*exp(-(x-c)*(x-c)/(2*d*d))	Success	2	124	2	0.0054021	0.017324	0.84683	0.0011815	0.11656	-0.00016018	0.0033776	0.007

## Sheet: Fig 1d
Image	Image A	Image B	Pearson's Coefficient r	Manders' Coefficients (original):			Manders' Coefficients (using threshold value):			Costes' randomization based colocalization:			Results for fitting the probability density function on a Gaussian (Probability=a+(b-a)exp(-(R-c)^2/(2d^2))):
				M1 (fraction of A overlapping B)	M2 (fraction of B overlapping A)	threshold value	threshold value	M1 (fraction of A overlapping B)	M2 (fraction of B overlapping A)	r (original)	r (randomized)	P-value	Formula:	Status:	Number of completed minimizations:	Number of iterations:	Time	Sum of residuals squared:	Standard deviation:	R^2:	Parameters:				FWHM
Fig 1d M1268Tcells cMet(red) B1(green) original.tif	cMet	B1-integrin	0.846	0.996	0.912	71	64	0.61	0.863	0.846	0.0¬±0.0030	1	y = a + (b-a)*exp(-(x-c)*(x-c)/(2*d*d))	Success	2	137	1	0.0032047	0.012353	0.8845	0.0038112	0.099785	-0.00045514	0.003842	0.009

## Sheet: Fig 1f
Image	Image A	Image B	Pearson's Coefficient r	Manders' Coefficients (original):			Manders' Coefficients (using threshold value):			Costes' randomization based colocalization:			Results for fitting the probability density function on a Gaussian (Probability=a+(b-a)exp(-(R-c)^2/(2d^2))):
				M1 (fraction of A overlapping B)	M2 (fraction of B overlapping A)	threshold value	threshold value	M1 (fraction of A overlapping B)	M2 (fraction of B overlapping A)	r (original)	r (randomized)	P-value	Formula:	Status:	Number of completed minimizations:	Number of iterations:	Time	Sum of residuals squared:	Standard deviation:	R^2:	Parameters:				FWHM
Fig 1f cMetGFP (green) B1-integrin (red)	B1-integrin	cMet	0.85	0.898	1	21	34	0.349	0.97	0.85	0.0¬±0.0020	1	y = a + (b-a)*exp(-(x-c)*(x-c)/(2*d*d))	Success	2	99	1	0.0023328	0.013396	0.95756	-0.0051703	0.16904	5.16399e-05	0.0024691	0.005

## Sheet: Fig 1g
Image	Image A	Image B	Pearson's Coefficient r	Manders' Coefficients (original):			Manders' Coefficients (using threshold value):			Costes' randomization based colocalization:			Results for fitting the probability density function on a Gaussian (Probability=a+(b-a)exp(-(R-c)^2/(2d^2))):
				M1 (fraction of A overlapping B)	M2 (fraction of B overlapping A)	threshold value	threshold value	M1 (fraction of A overlapping B)	M2 (fraction of B overlapping A)	r (original)	r (randomized)	P-value	Formula:	Status:	Number of completed minimizations:	Number of iterations:	Time	Sum of residuals squared:	Standard deviation:	R^2:	Parameters:				FWHM
120min HGF555 B1-integrin (488) a.lsm	B1-integrin	HGF-555	0.167	0.294	0.605	15200	10387	0.149	0.2	0.167	0.0±0.0010	1	y = a + (b-a)*exp(-(x-c)*(x-c)/(2*d*d))	Success	2	123	1	0.0035633	0.022562	0.97263	-0.0080305	0.34433	-8.26615e-05	0.00114	0.002
120min HGF555 B1-integrin (488) b.lsm	B1-integrin	HGF-555	0.217	0.448	0.855	17684	7688	0.167	0.338	0.217	0.0±0.0010	1	y = a + (b-a)*exp(-(x-c)*(x-c)/(2*d*d))	Success	2	143	2	0.0019463	0.016674	0.96888	0.00079566	0.25856	-5.96934e-05	0.0014723	0.003
120min HGF555 B1-integrin (488) bb.lsm	B1-integrin	HGF-555	0.23	0.445	0.877	20375	7632	0.165	0.391	0.23	0.0±0.0010	1	y = a + (b-a)*exp(-(x-c)*(x-c)/(2*d*d))	Success	2	137	1	0.0015022	0.012919	0.98512	0.009518	0.29943	0.00019196	0.0012033	0.002
120min HGF555 B1-integrin (488) c.lsm	B1-integrin	HGF-555	0.261	0.526	0.823	16505	7859	0.212	0.31	0.261	0.0±0.0010	1	y = a + (b-a)*exp(-(x-c)*(x-c)/(2*d*d))	Success	2	121	1	0.0043318	0.021939	0.95703	0.017467	0.30075	2.29822e-05	0.0011322	0.002
120min HGF555 B1-integrin (488) d.lsm	B1-integrin	HGF-555	0.222	0.537	0.879	15918	8141	0.206	0.333	0.222	0.0±0.0010	1	y = a + (b-a)*exp(-(x-c)*(x-c)/(2*d*d))	Success	2	146	2	0.00016981	0.0043438	0.99824	0.0025684	0.28357	0.0001625	0.001342	0.003
120min HGF555 B1-integrin (488) e.lsm	B1-integrin	HGF-555	0.193	0.565	0.858	16282	8271	0.219	0.293	0.193	0.0±0.0010	1	y = a + (b-a)*exp(-(x-c)*(x-c)/(2*d*d))	Success	2	109	0	0.003523	0.019785	0.95486	0.0061323	0.24834	0.00011171	0.0014636	0.003
120min HGF555 B1-integrin (488) f.lsm	B1-integrin	HGF-555	0.265	0.536	0.723	14551	7875	0.218	0.288	0.265	0.0±0.0010	1	y = a + (b-a)*exp(-(x-c)*(x-c)/(2*d*d))	Success	2	140	1	0.00091291	0.010682	0.98753	-0.0021609	0.25883	-6.5802e-05	0.0015431	0.003
120min HGF555 B1-integrin (488) g.lsm	B1-integrin	HGF-555	0.177	0.476	0.864	15343	7648	0.176	0.298	0.177	0.0±0.0010	1	y = a + (b-a)*exp(-(x-c)*(x-c)/(2*d*d))	Success	2	95	1	0.0031867	0.018817	0.9651	0.0074281	0.26894	8.0174e-06	0.0013442	0.003
Average	B1-integrin	HGF-555	0.2165	0.478375	0.8105	16482.2	8187.62	0.189	0.306375	0.2165	0.0±0.0010	1	y = a + (b-a)*exp(-(x-c)*(x-c)/(2*d*d))	Success	2	126.75	1.125	0.002392	0.0159652	0.973674	0.00421476	0.282844	3.61266e-05	0.00133009	0.002625

## Sheet: Fig 1h
	Image A	Image B	Pearson's Coefficient r	Manders' Coefficients (original):			Manders' Coefficients (using threshold value):			Costes' randomization based colocalization:			Results for fitting the probability density function on a Gaussian (Probability=a+(b-a)exp(-(R-c)^2/(2d^2))):
				M1 (fraction of A overlapping B)	M2 (fraction of B overlapping A)	threshold value	threshold value	M1 (fraction of A overlapping B)	M2 (fraction of B overlapping A)	r (original)	r (randomized)	P-value	Formula:	Status:	Number of completed minimizations:	Number of iterations:	Time	Sum of residuals squared:	Standard deviation:	R^2:	Parameters:				FWHM
hgf555-b1 pic1.lsm	B1-integrin	HGF-555	0.404	0.96	0.789	81	14	0.533	0.298	0.404	0.0±0.0010	1	y = a + (b-a)*exp(-(x-c)*(x-c)/(2*d*d))	Success	2	145	1	0.0018589	0.014372	0.96927	-0.016602	0.21683	-0.00011688	0.001975	0.004
hgf555-b1 pic2.lsm	B1-integrin	HGF-555	0.363	0.988	0.871	97	21	0.532	0.387	0.363	0.0±0.0010	1	y = a + (b-a)*exp(-(x-c)*(x-c)/(2*d*d))	Success	2	129	1	0.00090526	0.010029	0.98271	0.011354	0.21862	0.00019515	0.0016632	0.003
hgf555-b1 pic3.lsm	B1-integrin	HGF-555	0.448	0.98	0.912	103	19	0.546	0.485	0.448	0.0±0.0010	1	y = a + (b-a)*exp(-(x-c)*(x-c)/(2*d*d))	Success	2	76	0	0.002191	0.014802	0.96911	0.0051274	0.22522	1.73916e-05	0.0016281	0.003
hgf555-b1 pic4.lsm	B1-integrin	HGF-555	0.294	0.984	0.88	98	19	0.486	0.342	0.294	0.0±0.0010	1	y = a + (b-a)*exp(-(x-c)*(x-c)/(2*d*d))	Success	2	89	1	0.0036899	0.019209	0.95609	0.014585	0.26129	5.43466e-05	0.0013427	0.003
hgf555-b1 pic5.lsm	B1-integrin	HGF-555	0.32	0.979	0.917	97	19	0.497	0.386	0.32	0.0±0.0010	1	y = a + (b-a)*exp(-(x-c)*(x-c)/(2*d*d))	Success	2	95	1	0.002551	0.015972	0.96887	-0.00027813	0.23973	-1.84617e-05	0.0016128	0.003
hgf555-b1 pic6.lsm	B1-integrin	HGF-555	0.328	0.982	0.929	106	19	0.494	0.446	0.328	0.0±0.0010	1	y = a + (b-a)*exp(-(x-c)*(x-c)/(2*d*d))	Success	2	91	0	0.0010574	0.011497	0.98178	0.014641	0.24202	0.00013886	0.0014524	0.003
Average	B1-integrin	HGF-555	0.3595	0.978833	0.883	97	18.5	0.514667	0.390667	0.3595	0.0±0.0010	1	y = a + (b-a)*exp(-(x-c)*(x-c)/(2*d*d))	Success	2	104.167	0.666667	0.00204224	0.0143135	0.971305	0.00480455	0.233952	4.50677e-05	0.00161237	0.00316667

## Sheet: Fig 3a
	Image A	Image B	Pearson's Coefficient r	Manders' Coefficients (original):			Manders' Coefficients (using threshold value):			Costes' randomization based colocalization:			Results for fitting the probability density function on a Gaussian (Probability=a+(b-a)exp(-(R-c)^2/(2d^2))):
				M1 (fraction of A overlapping B)	M2 (fraction of B overlapping A)	threshold value	threshold value	M1 (fraction of A overlapping B)	M2 (fraction of B overlapping A)	r (original)	r (randomized)	P-value	Formula:	Status:	Number of completed minimizations:	Number of iterations:	Time	Sum of residuals squared:	Standard deviation:	R^2:	Parameters:				FWHM
Fig 3a 120MINS 9EG7 HGF555.tif	HGF-555	B1-integrin 9EG7	0.383	0.538	0.359	114	115	0.392	0.3	0.383	0.0Â±0.0010	1	y = a + (b-a)*exp(-(x-c)*(x-c)/(2*d*d))	Success	2	145	0	0.0047985	0.021905	0.9429	0.0052192	0.24283	5.04016e-05	0.0015455	0.003

## Sheet: Fig 5a
	Image A	Image B	Pearson's Coefficient r	Manders' Coefficients (original):		Manders' Coefficients (using threshold value):			Costes' randomization based colocalization:			Results for fitting the probability density function on a Gaussian (Probability=a+(b-a)exp(-(R-c)^2/(2d^2))):
				M1 (fraction of A overlapping B)	M2 (fraction of B overlapping A)	threshold value	M1 (fraction of A overlapping B)	M2 (fraction of B overlapping A)	r (original)	r (randomized)	P-value	Formula:	Status:	Number of completed minimizations:	Number of iterations:	Time	Sum of residuals squared:	Standard deviation:	R^2:	Parameters:				FWHM
HGF pic1.lsm	B1-integrin	c-Met	0.475	0.957	0.825	85 for imgA and 26 for imgB	0.377	0.388	0.475	0.0±0.0010	1	y = a + (b-a)*exp(-(x-c)*(x-c)/(2*d*d))	Success	2	106	1 ms	0.0019644	0.014774	0.96957	a = 0.0074016	b = 0.23359	c = -0.00016663	d = 0.0015836	0.003
	B1-integrin	LC3	0.466	0.996	0.842	85 for imgA and 73 for imgB	0.622	0.211	0.466	0.0±0.0010	1	y = a + (b-a)*exp(-(x-c)*(x-c)/(2*d*d))	Success	2	159	0 ms	0.0026864	0.01639	0.96413	a = 0.014238	b = 0.24367	c = -7.17031E-5	d = 0.0014437	0.003
	c-Met	LC3	0.523	0.955	0.93	26 for imgA and 73 for imgB	0.733	0.277	0.523	0.0±0.0010	1	y = a + (b-a)*exp(-(x-c)*(x-c)/(2*d*d))	Success	2	126	0 ms	0.00033507	0.0055191	0.99585	a = 0.0068125	b = 0.23913	c = 0.00015298	d = 0.0015377	0.003
	B1-integrin/c-Met	LC3	0.376	0.997	0.619	25 for imgA and 73 for imgB	0.778	0.108	0.376	0.0±0.0010	1	y = a + (b-a)*exp(-(x-c)*(x-c)/(2*d*d))	Success	2	100	1 ms	0.0008697	0.0093258	0.99055	a = 0.0012254	b = 0.26145	c = -8.34470E-5	d = 0.0014807	0.003
	B1-integrin/LC3	c-Met	0.422	0.962	0.694	48 for imgA and 26 for imgB	0.41	0.303	0.422	0.0±0.0010	1	y = a + (b-a)*exp(-(x-c)*(x-c)/(2*d*d))	Success	2	157	0 ms	0.0019341	0.014659	0.97485	a = 0.0068722	b = 0.25091	c = -0.00020872	d = 0.0014993	0.003
	c-Met/LC3	B1-integrin	0.365	0.866	0.763	16 for imgA and 85 for imgB	0.337	0.278	0.365	0.0±0.0010	1	y = a + (b-a)*exp(-(x-c)*(x-c)/(2*d*d))	Success	2	91	1 ms	0.006753	0.027392	0.92216	a = 0.0065507	b = 0.25631	c = -0.00016967	d = 0.0014243	0.003
HGF pic2.lsm	B1-integrin	c-Met	0.482	0.976	0.848	84 for imgA and 33 for imgB	0.377	0.435	0.482	0.0±0.0020	1	y = a + (b-a)*exp(-(x-c)*(x-c)/(2*d*d))	Success	2	162	1 ms	0.0064766	0.025449	0.89372	a = -0.010690	b = 0.19897	c = -0.00010238	d = 0.0021127	0.004
	B1-integrin	LC3	0.385	0.997	0.822	84 for imgA and 74 for imgB	0.613	0.2	0.385	0.0±0.0010	1	y = a + (b-a)*exp(-(x-c)*(x-c)/(2*d*d))	Success	2	169	0 ms	0.00085884	0.0088361	0.98747	a = -0.00055214	b = 0.21237	c = 0.00022627	d = 0.0018287	0.004
	c-Met	LC3	0.516	0.979	0.959	33 for imgA and 74 for imgB	0.766	0.245	0.516	0.0±0.0010	1	y = a + (b-a)*exp(-(x-c)*(x-c)/(2*d*d))	Success	2	124	1 ms	0.0031787	0.016999	0.96223	a = 0.0012404	b = 0.23357	c = 0.00014955	d = 0.0016744	0.003
	B1-integrin/c-Met	LC3	0.348	0.998	0.628	28 for imgA and 74 for imgB	0.773	0.122	0.348	0.0±0.0010	1	y = a + (b-a)*exp(-(x-c)*(x-c)/(2*d*d))	Success	2	236	1 ms	0.0047386	0.024338	0.91375	a = 0.0030001	b = 0.22621	c = 0.00022241	d = 0.0016903	0.003
	B1-integrin/LC3	c-Met	0.433	0.978	0.717	48 for imgA and 33 for imgB	0.421	0.329	0.433	0.0±0.0010	1	y = a + (b-a)*exp(-(x-c)*(x-c)/(2*d*d))	Success	2	192	1 ms	0.0031173	0.01974	0.96141	a = 0.021650	b = 0.28218	c = -9.35637E-5	d = 0.0011727	0.002
	c-Met/LC3	B1-integrin	0.361	0.868	0.798	25 for imgA and 84 for imgB	0.413	0.238	0.361	0.0±0.0010	1	y = a + (b-a)*exp(-(x-c)*(x-c)/(2*d*d))	Success	2	179	0 ms	0.0026209	0.017065	0.9654	a = 0.0092239	b = 0.25089	c = 5.72469E-5	d = 0.0014581	0.003
HGF pic3.lsm	B1-integrin	c-Met	0.399	0.977	0.869	96 for imgA and 28 for imgB	0.43	0.378	0.399	0.0±0.0010	1	y = a + (b-a)*exp(-(x-c)*(x-c)/(2*d*d))	Success	2	96	1 ms	0.0010547	0.01027	0.98268	a = 0.0026841	b = 0.21098	c = 3.43410E-5	d = 0.0018496	0.004
	B1-integrin	LC3	0.293	0.998	0.854	96 for imgA and 88 for imgB	0.588	0.207	0.293	0.0±0.0010	1	y = a + (b-a)*exp(-(x-c)*(x-c)/(2*d*d))	Success	2	171	0 ms	0.0017301	0.013154	0.96896	a = 0.0012287	b = 0.20483	c = 0.00013843	d = 0.0019301	0.004
	c-Met	LC3	0.469	0.991	0.964	28 for imgA and 88 for imgB	0.755	0.327	0.469	0.0±0.0010	1	y = a + (b-a)*exp(-(x-c)*(x-c)/(2*d*d))	Success	2	180	1 ms	0.00044874	0.0066988	0.99285	a = 0.0044689	b = 0.21746	c = -9.02016E-5	d = 0.0017404	0.004
	B1-integrin/c-Met	LC3	0.322	0.998	0.66	24 for imgA and 88 for imgB	0.766	0.143	0.322	0.0±0.0010	1	y = a + (b-a)*exp(-(x-c)*(x-c)/(2*d*d))	Success	2	104	0 ms	0.0015246	0.013015	0.98214	a = 0.010394	b = 0.26317	c = -0.00017728	d = 0.0013580	0.003
	B1-integrin/LC3	c-Met	0.375	0.981	0.742	56 for imgA and 28 for imgB	0.467	0.304	0.375	0.0±0.0010	1	y = a + (b-a)*exp(-(x-c)*(x-c)/(2*d*d))	Success	2	150	1 ms	0.003606	0.020017	0.95277	a = 0.0036109	b = 0.24586	c = 0.00022410	d = 0.0015032	0.003
	c-Met/LC3	B1-integrin	0.285	0.88	0.795	17 for imgA and 96 for imgB	0.352	0.31	0.285	0.0±0.0010	1	y = a + (b-a)*exp(-(x-c)*(x-c)/(2*d*d))	Success	2	96	0 ms	0.005873	0.024234	0.94	a = 0.013278	b = 0.27417	c = 0.00010024	d = 0.0012607	0.002
HGF pic4.lsm	B1-integrin	c-Met	0.478	0.978	0.823	86 for imgA and 27 for imgB	0.465	0.358	0.478	0.0±0.0010	1	y = a + (b-a)*exp(-(x-c)*(x-c)/(2*d*d))	Success	2	180	1 ms	0.002325	0.015248	0.9567	a = 0.0038737	b = 0.19829	c = 0.00017386	d = 0.0019829	0.004
	B1-integrin	LC3	0.442	0.999	0.821	86 for imgA and 89 for imgB	0.705	0.207	0.442	0.0±0.0010	1	y = a + (b-a)*exp(-(x-c)*(x-c)/(2*d*d))	Success	2	136	0 ms	0.0025592	0.014604	0.96627	a = 0.0072015	b = 0.22049	c = -0.00022744	d = 0.0016471	0.003
	c-Met	LC3	0.574	0.986	0.946	27 for imgA and 89 for imgB	0.838	0.351	0.574	0.0±0.0010	1	y = a + (b-a)*exp(-(x-c)*(x-c)/(2*d*d))	Success	2	143	1 ms	0.0019026	0.013793	0.97491	a = 0.010646	b = 0.24166	c = -0.00015579	d = 0.0015044	0.003
	B1-integrin/c-Met	LC3	0.41	0.999	0.629	24 for imgA and 89 for imgB	0.864	0.143	0.41	0.0±0.0010	1	y = a + (b-a)*exp(-(x-c)*(x-c)/(2*d*d))	Success	2	170	1 ms	0.0029038	0.019052	0.95716	a = 0.017748	b = 0.25496	c = 0.00031417	d = 0.0013704	0.003
	B1-integrin/LC3	c-Met	0.429	0.98	0.7	56 for imgA and 27 for imgB	0.496	0.291	0.429	0.0±0.0010	1	y = a + (b-a)*exp(-(x-c)*(x-c)/(2*d*d))	Success	2	101	1 ms	0.0019738	0.015707	0.96946	a = -0.013173	b = 0.23659	c = 0.00014601	d = 0.0017816	0.004
	c-Met/LC3	B1-integrin	0.361	0.842	0.799	17 for imgA and 86 for imgB	0.345	0.326	0.361	0.0±0.0010	1	y = a + (b-a)*exp(-(x-c)*(x-c)/(2*d*d))	Success	2	105	1 ms	0.0019587	0.013344	0.97603	a = 0.0033972	b = 0.23313	c = 1.01033E-5	d = 0.0016213	0.003
HGF pic5.lsm	B1-integrin	c-Met	0.434	0.982	0.876	95 for imgA and 35 for imgB	0.4	0.352	0.434	0.0±0.0010	1	y = a + (b-a)*exp(-(x-c)*(x-c)/(2*d*d))	Success	2	173	1 ms	0.00067493	0.0082154	0.98998	a = 0.0026855	b = 0.21972	c = -4.79924E-6	d = 0.0017721	0.004
	B1-integrin	LC3	0.387	0.995	0.869	95 for imgA and 92 for imgB	0.628	0.203	0.387	0.0±0.0010	1	y = a + (b-a)*exp(-(x-c)*(x-c)/(2*d*d))	Success	2	166	0 ms	0.010155	0.029091	0.88567	a = 0.0078763	b = 0.22981	c = -7.34844E-5	d = 0.0015751	0.003
	c-Met	LC3	0.562	0.98	0.979	35 for imgA and 92 for imgB	0.781	0.315	0.562	0.0±0.0010	1	y = a + (b-a)*exp(-(x-c)*(x-c)/(2*d*d))	Success	2	107	0 ms	0.0025688	0.016028	0.95792	a = 0.012678	b = 0.22192	c = -8.23491E-5	d = 0.0015993	0.003
	B1-integrin/c-Met	LC3	0.375	0.998	0.686	28 for imgA and 92 for imgB	0.785	0.163	0.375	0.0±0.0010	1	y = a + (b-a)*exp(-(x-c)*(x-c)/(2*d*d))	Success	2	156	0 ms	0.0061912	0.027819	0.91424	a = 0.012743	b = 0.25829	c = 0.00015684	d = 0.0013947	0.003
	B1-integrin/LC3	c-Met	0.41	0.988	0.746	57 for imgA and 35 for imgB	0.446	0.307	0.41	0.0±0.0020	1	y = a + (b-a)*exp(-(x-c)*(x-c)/(2*d*d))	Success	2	145	1 ms	0.0044897	0.025326	0.91608	a = -0.12406	b = 0.22729	c = -0.00012144	d = 0.0025713	0.006
	c-Met/LC3	B1-integrin	0.323	0.895	0.812	28 for imgA and 95 for imgB	0.353	0.259	0.323	0.0±0.0010	1	y = a + (b-a)*exp(-(x-c)*(x-c)/(2*d*d))	Success	2	113	0 ms	0.00082479	0.010154	0.98881	a = 0.010721	b = 0.26877	c = -0.00012503	d = 0.0013779	0.003
HGF pic6.lsm	B1-integrin	c-Met	0.482	0.982	0.919	105 for imgA and 37 for imgB	0.367	0.568	0.482	0.0±0.0010	1	y = a + (b-a)*exp(-(x-c)*(x-c)/(2*d*d))	Success	2	171	1 ms	0.00081773	0.0090428	0.98785	a = 0.0075261	b = 0.22655	c = 8.66070E-5	d = 0.0016268	0.003
	B1-integrin	LC3	0.439	0.996	0.917	105 for imgA and 96 for imgB	0.644	0.357	0.439	0.0±0.0010	1	y = a + (b-a)*exp(-(x-c)*(x-c)/(2*d*d))	Success	2	155	1 ms	0.0053998	0.021213	0.92935	a = 0.0053062	b = 0.21576	c = -0.00024059	d = 0.0017195	0.004
	c-Met	LC3	0.508	0.984	0.97	37 for imgA and 96 for imgB	0.785	0.298	0.508	0.0±0.0010	1	y = a + (b-a)*exp(-(x-c)*(x-c)/(2*d*d))	Success	2	142	1 ms	0.0019087	0.014563	0.97013	a = 0.0066637	b = 0.23265	c = 1.77595E-5	d = 0.0016177	0.003
	B1-integrin/c-Met	LC3	0.364	0.997	0.733	30 for imgA and 96 for imgB	0.784	0.209	0.364	0.0±0.0010	1	y = a + (b-a)*exp(-(x-c)*(x-c)/(2*d*d))	Success	2	156	1 ms	0.0026812	0.01726	0.96408	a = -0.0020723	b = 0.23946	c = -1.18170E-5	d = 0.0015916	0.003
	B1-integrin/LC3	c-Met	0.459	0.986	0.815	63 for imgA and 37 for imgB	0.417	0.515	0.459	0.0±0.0010	1	y = a + (b-a)*exp(-(x-c)*(x-c)/(2*d*d))	Success	2	177	0 ms	0.0010103	0.011238	0.98181	a = 0.0081223	b = 0.23710	c = -0.00013601	d = 0.0015492	0.003
	c-Met/LC3	B1-integrin	0.354	0.935	0.809	28 for imgA and 105 for imgB	0.544	0.251	0.354	0.0±0.0010	1	y = a + (b-a)*exp(-(x-c)*(x-c)/(2*d*d))	Success	2	124	1 ms	0.0099001	0.033166	0.86791	a = -0.00069746	b = 0.23082	c = 0.00013973	d = 0.0016837	0.003
HGF pic7.lsm	B1-integrin	c-Met	0.483	0.981	0.88	98 for imgA and 32 for imgB	0.435	0.476	0.483	0.0±0.0010	1	y = a + (b-a)*exp(-(x-c)*(x-c)/(2*d*d))	Success	2	166	1 ms	0.0019513	0.014724	0.9697	a = 0.0052224	b = 0.23108	c = -0.00029484	d = 0.0016564	0.003
	B1-integrin	LC3	0.387	0.998	0.871	98 for imgA and 85 for imgB	0.588	0.257	0.387	0.0±0.0010	1	y = a + (b-a)*exp(-(x-c)*(x-c)/(2*d*d))	Success	2	93	0 ms	0.0060434	0.022441	0.92888	a = 0.0078203	b = 0.22407	c = -0.00011467	d = 0.0016364	0.003
	c-Met	LC3	0.472	0.985	0.966	32 for imgA and 85 for imgB	0.68	0.29	0.472	0.0±0.0010	1	y = a + (b-a)*exp(-(x-c)*(x-c)/(2*d*d))	Success	2	152	1 ms	0.0050017	0.023574	0.91657	a = 0.0097238	b = 0.21843	c = 0.00024592	d = 0.0016892	0.003
	B1-integrin/c-Met	LC3	0.326	0.998	0.679	28 for imgA and 85 for imgB	0.692	0.153	0.326	0.0±0.0010	1	y = a + (b-a)*exp(-(x-c)*(x-c)/(2*d*d))	Success	2	163	0 ms	0.0010207	0.010649	0.98509	a = -0.0065557	b = 0.22745	c = 5.68852E-5	d = 0.0018099	0.004
	B1-integrin/LC3	c-Met	0.326	0.998	0.679	28 for imgA and 85 for imgB	0.692	0.153	0.326	0.0±0.0010	1	y = a + (b-a)*exp(-(x-c)*(x-c)/(2*d*d))	Success	2	163	0 ms	0.0010207	0.010649	0.98509	a = -0.0065557	b = 0.22745	c = 5.68852E-5	d = 0.0018099	0.004
	c-Met/LC3	B1-integrin	0.353	0.895	0.806	24 for imgA and 98 for imgB	0.456	0.268	0.353	0.0±0.0010	1	y = a + (b-a)*exp(-(x-c)*(x-c)/(2*d*d))	Success	2	147	0 ms	0.0014111	0.013281	0.98251	a = 0.0064079	b = 0.26886	c = -0.00016855	d = 0.0013897	0.003
HGF pic8.lsm	B1-integrin	c-Met	0.512	0.97	0.828	92 for imgA and 30 for imgB	0.426	0.384	0.512	0.0±0.0010	1	y = a + (b-a)*exp(-(x-c)*(x-c)/(2*d*d))	Success	2	173	0 ms	0.0021083	0.015305	0.96803	a = 0.0012286	b = 0.23401	c = -0.00028549	d = 0.0016433	0.003
	B1-integrin	LC3	0.488	0.996	0.845	92 for imgA and 73 for imgB	0.671	0.215	0.488	0.0±0.0010	1	y = a + (b-a)*exp(-(x-c)*(x-c)/(2*d*d))	Success	2	124	0 ms	0.0037141	0.019272	0.94915	a = 0.017475	b = 0.24371	c = -0.00030703	d = 0.0013886	0.003
	c-Met	LC3	0.597	0.948	0.951	30 for imgA and 73 for imgB	0.788	0.3	0.597	0.0±0.0020	1	y = a + (b-a)*exp(-(x-c)*(x-c)/(2*d*d))	Success	2	145	1 ms	0.001596	0.012045	0.97112	a = -0.0028268	b = 0.18933	c = 1.01432E-5	d = 0.0021430	0.005
	B1-integrin/c-Met	LC3	0.414	0.997	0.644	28 for imgA and 73 for imgB	0.797	0.123	0.414	0.0±0.0010	1	y = a + (b-a)*exp(-(x-c)*(x-c)/(2*d*d))	Success	2	150	0 ms	0.0036187	0.020052	0.94363	a = -0.0067381	b = 0.22205	c = 0.00020191	d = 0.0018175	0.004
	B1-integrin/LC3	c-Met	0.455	0.974	0.699	55 for imgA and 30 for imgB	0.455	0.297	0.455	0.0±0.0010	1	y = a + (b-a)*exp(-(x-c)*(x-c)/(2*d*d))	Success	2	129	0 ms	0.0082553	0.028732	0.88797	a = 0.0019923	b = 0.22049	c = -1.34080E-5	d = 0.0017838	0.004
	c-Met/LC3	B1-integrin	0.397	0.876	0.788	25 for imgA and 92 for imgB	0.387	0.239	0.397	0.0±0.0010	1	y = a + (b-a)*exp(-(x-c)*(x-c)/(2*d*d))	Success	2	136	1 ms	0.0020785	0.016119	0.9697	a = 0.00021342	b = 0.24726	c = -0.00016680	d = 0.0015660	0.003
Average	B1-integrin	c-Met	0.468125	0.975375	0.8585		0.409625	0.417375	0.468125	0.0±0.0012	1						0.00217162	0.0141285	0.964779					0.0035
	B1-integrin	LC3	0.410875	0.996875	0.855125		0.632375	0.232125	0.410875	0.0±0.0010	1						0.00414336	0.0181251	0.947485					0.003375
	c-Met	LC3	0.527625	0.976	0.958125		0.76575	0.300375	0.527625	0.0±0.0012	1						0.00211754	0.0136525	0.967697					0.003375
	B1-integrin/c-Met	LC3	0.366875	0.99775	0.65975		0.779875	0.1455	0.366875	0.0±0.0010	1						0.00294356	0.0176888	0.95633					0.00325
	B1-integrin/LC3	c-Met	0.413625	0.980875	0.724		0.4755	0.312375	0.413625	0.0±0.0012	1						0.0031759	0.0182585	0.95368					0.003625
	c-Met/LC3	B1-integrin	0.349875	0.882125	0.79625		0.398375	0.271125	0.349875	0.0±0.0010	1						0.00392751	0.0193444	0.951565					0.002875

## Sheet: Fig 5b 
Image	Image A	Image B	Pearson's Coefficient r	Manders' Coefficients (original):			Manders' Coefficients (using threshold value):			Costes' randomization based colocalization:			Results for fitting the probability density function on a Gaussian (Probability=a+(b-a)exp(-(R-c)^2/(2d^2))):
				M1 (fraction of A overlapping B)	M2 (fraction of B overlapping A)	threshold value	threshold value	M1 (fraction of A overlapping B)	M2 (fraction of B overlapping A)	r (original)	r (randomized)	P-value	Formula:	Status:	Number of completed minimizations:	Number of iterations:	Time	Sum of residuals squared:	Standard deviation:	R^2:	Parameters:				FWHM
a549120 B1-integrin(green) Met(red) Bec(blue) 5.tif	cMet	B1-integrin	0.548	0.855	0.817	26	19	0.492	0.409	0.548	0.0¬±0.0020	1	y = a + (b-a)*exp(-(x-c)*(x-c)/(2*d*d))	Success	2	135	0	0.0050703	0.01727	0.89176	0.006256	0.14388	0.00017702	0.0025545	0.006
	cMet	Beclin1	0.526	0.588	0.956	26	37	0.27	0.607	0.526	0.0¬±0.0020	1	y = a + (b-a)*exp(-(x-c)*(x-c)/(2*d*d))	Success	2	116	0	0.0042049	0.015727	0.88541	0.018828	0.14186	-8.32198e-05	0.0021345	0.005
	B1-integrin	Beclin1	0.437	0.498	0.924	19	37	0.204	0.552	0.437	0.0¬±0.0020	1	y = a + (b-a)*exp(-(x-c)*(x-c)/(2*d*d))	Success	2	82	1	0.0026062	0.013644	0.94061	0.0080923	0.15371	0.00013529	0.0024251	0.005
	B1-integrin/cMet	Beclin1	0.395	0.633	0.704	14	37	0.267	0.333	0.395	0.0¬±0.0020	1	y = a + (b-a)*exp(-(x-c)*(x-c)/(2*d*d))	Success	2	148	1	0.0069285	0.021492	0.86129	-0.00082773	0.14807	7.64184e-05	0.0026663	0.006
	cMet/Beclin1	B1-integrin	0.365	0.94	0.365	16	19	0.558	0.161	0.365	0.0¬±0.0020	1	y = a + (b-a)*exp(-(x-c)*(x-c)/(2*d*d))	Success	2	146	0	0.0021861	0.012496	0.94878	0.0017896	0.15146	0.00042411	0.0025866	0.006
	B1-integrin/Beclin1	cMet	0.424	0.97	0.419	15	26	0.577	0.207	0.424	0.0¬±0.0020	1	y = a + (b-a)*exp(-(x-c)*(x-c)/(2*d*d))	Success	2	132	0	0.0031314	0.014449	0.92931	0.008726	0.15217	0.0002019	0.0023809	0.005
a549120 B1-integrin(green) Met(red) Bec(blue) 7.tif	cMet	B1-integrin	0.535	0.854	0.817	33	30	0.572	0.299	0.535	0.0¬±0.0030	1	y = a + (b-a)*exp(-(x-c)*(x-c)/(2*d*d))	Success	2	146	1	0.0031529	0.013619	0.90021	0.0050497	0.11927	0.00031964	0.0031694	0.007
	cMet	Beclin1	0.562	0.903	0.808	33	49	0.64	0.312	0.562	0.0¬±0.0030	1	y = a + (b-a)*exp(-(x-c)*(x-c)/(2*d*d))	Success	2	125	1	0.0061815	0.019656	0.79882	-0.0013737	0.11426	3.26916e-05	0.0035932	0.008
	B1-integrin	Beclin1	0.56	0.884	0.812	30	49	0.479	0.434	0.56	0.0¬±0.0020	1	y = a + (b-a)*exp(-(x-c)*(x-c)/(2*d*d))	Success	2	180	0	0.0026947	0.013403	0.93346	0.010868	0.1496	2.86782e-05	0.0023604	0.005
	B1-integrin/cMet	Beclin1	0.468	0.945	0.552	16	49	0.644	0.229	0.468	0.0¬±0.0030	1	y = a + (b-a)*exp(-(x-c)*(x-c)/(2*d*d))	Success	2	154	1	0.0027183	0.013462	0.91425	-0.0012315	0.12617	0.00034979	0.0032121	0.007
	cMet/Beclin1	B1-integrin	0.44	0.903	0.591	25	30	0.605	0.178	0.44	0.0¬±0.0020	1	y = a + (b-a)*exp(-(x-c)*(x-c)/(2*d*d))	Success	2	102	1	0.0055719	0.01995	0.86503	0.011624	0.15106	-0.00014265	0.0023516	0.005
	B1-integrin/Beclin1	cMet	0.442	0.879	0.655	24	33	0.373	0.302	0.442	0.0¬±0.0020	1	y = a + (b-a)*exp(-(x-c)*(x-c)/(2*d*d))	Success	2	164	1	0.0017345	0.011131	0.94919	0.0034172	0.14092	-8.65185e-05	0.0027412	0.006
a549120 B1-integrin(green) Met(red) Bec(blue) 8.tif	cMet	B1-integrin	0.466	0.785	0.78	26	25	0.469	0.336	0.466	0.0¬±0.0020	1	y = a + (b-a)*exp(-(x-c)*(x-c)/(2*d*d))	Success	2	134	0	0.005037	0.017743	0.89931	0.002396	0.14848	-2.26634e-05	0.0025849	0.006
	cMet	Beclin1	0.482	0.875	0.762	26	40	0.542	0.329	0.482	0.0¬±0.0030	1	y = a + (b-a)*exp(-(x-c)*(x-c)/(2*d*d))	Success	2	137	1	0.0058352	0.019097	0.81343	-0.00087845	0.11776	-0.00043392	0.0034221	0.008
	B1-integrin	Beclin1	0.481	0.854	0.738	25	40	0.446	0.369	0.481	0.0¬±0.0040	1	y = a + (b-a)*exp(-(x-c)*(x-c)/(2*d*d))	Success	2	158	1	0.0016354	0.010808	0.9473	-0.034226	0.12488	-0.00011481	0.0041224	0.009
	B1-integrin/cMet	Beclin1	0.407	0.928	0.478	15	40	0.566	0.216	0.407	0.0¬±0.0020	1	y = a + (b-a)*exp(-(x-c)*(x-c)/(2*d*d))	Success	2	89	0	0.0010427	0.0078318	0.97891	0.010857	0.158	-3.88436e-05	0.002135	0.005
	cMet/Beclin1	B1-integrin	0.403	0.844	0.548	16	25	0.496	0.216	0.403	0.0¬±0.0020	1	y = a + (b-a)*exp(-(x-c)*(x-c)/(2*d*d))	Success	2	100	0	0.0017859	0.010911	0.97011	0.0045097	0.1761	-0.00010105	0.0021413	0.005
	B1-integrin/Beclin1	cMet	0.391	0.85	0.578	16	26	0.389	0.289	0.391	0.0¬±0.0020	1	y = a + (b-a)*exp(-(x-c)*(x-c)/(2*d*d))	Success	2	133	0	0.0013921	0.010348	0.96491	0.01604	0.16656	-2.76528e-06	0.0020602	0.004
Average	cMet	B1-integrin	0.516333	0.831333	0.804667	28.3333	24.6667	0.511	0.348	0.516333	0.0¬±0.0023	1	y = a + (b-a)*exp(-(x-c)*(x-c)/(2*d*d))	Success	2	138.333	0.333333	0.00442007	0.0162107	0.897093	0.00456723	0.13721	0.000157999	0.0027696	0.00633333
	cMet	Beclin1	0.523333	0.788667	0.842	28.3333	42	0.484	0.416	0.523333	0.0¬±0.0027	1	y = a + (b-a)*exp(-(x-c)*(x-c)/(2*d*d))	Success	2	126	0.666667	0.0054072	0.01816	0.832553	0.00552528	0.124627	-0.000161483	0.00304993	0.007
	B1-integrin	Beclin1	0.492667	0.745333	0.824667	24.6667	42	0.376333	0.451667	0.492667	0.0¬±0.0027	1	y = a + (b-a)*exp(-(x-c)*(x-c)/(2*d*d))	Success	2	140	0.666667	0.0023121	0.0126183	0.940457	-0.00508857	0.14273	1.63861e-05	0.0029693	0.00633333
	B1-integrin/cMet	Beclin1	0.423333	0.835333	0.578	15	42	0.492333	0.259333	0.423333	0.0¬±0.0023	1	y = a + (b-a)*exp(-(x-c)*(x-c)/(2*d*d))	Success	2	130.333	0.666667	0.00356317	0.0142619	0.91815	0.00293259	0.14408	0.000129122	0.00267113	0.006
	cMet/Beclin1	B1-integrin	0.402667	0.895667	0.501333	19	24.6667	0.553	0.185	0.402667	0.0¬±0.0020	1	y = a + (b-a)*exp(-(x-c)*(x-c)/(2*d*d))	Success	2	116	0.333333	0.0031813	0.0144523	0.927973	0.00597443	0.15954	6.01367e-05	0.00235983	0.00533333
	B1-integrin/Beclin1	cMet	0.419	0.899667	0.550667	18.3333	28.3333	0.446333	0.266	0.419	0.0¬±0.0020	1	y = a + (b-a)*exp(-(x-c)*(x-c)/(2*d*d))	Success	2	143	0.333333	0.002086	0.011976	0.947803	0.0093944	0.153217	3.75387e-05	0.0023941	0.005

## Sheet: Fig 5c 
Image	Image A	Image B	Pearson's Coefficient r	Manders' Coefficients (original):			Manders' Coefficients (using threshold value):			Costes' randomization based colocalization:			Results for fitting the probability density function on a Gaussian (Probability=a+(b-a)exp(-(R-c)^2/(2d^2))):
				M1 (fraction of A overlapping B)	M2 (fraction of B overlapping A)	threshold value	threshold value	M1 (fraction of A overlapping B)	M2 (fraction of B overlapping A)	r (original)	r (randomized)	P-value	Formula:	Status:	Number of completed minimizations:	Number of iterations:	Time	Sum of residuals squared:	Standard deviation:	R^2:	Parameters:				FWHM
Fig 5b HEK293 GFPMET(green) B1(red) LC3(blue) original.tif	B1-integrin	c-Met	0.641	0.867	0.992	35	46	0.269	0.735	0.641	0.0¬±0.0010	1	y = a + (b-a)*exp(-(x-c)*(x-c)/(2*d*d))	Success	2	150	1	0.0085436	0.030811	0.89387	0.027663	0.26747	-0.0003404	0.0011279	0.002
	B1-integrin	LC3	0.571	0.853	0.921	35	27	0.287	0.569	0.571	0.0¬±0.0010	1	y = a + (b-a)*exp(-(x-c)*(x-c)/(2*d*d))	Success	2	85	1	0.0027447	0.015796	0.96589	0.0071273	0.234	-4.12305e-05	0.001568	0.003
	c-Met	LC3	0.468	0.879	0.754	46	27	0.324	0.231	0.468	0.0¬±0.0010	1	y = a + (b-a)*exp(-(x-c)*(x-c)/(2*d*d))	Success	2	161	0	0.00019401	0.0049245	0.99714	-0.0038069	0.24226	-6.60559e-06	0.001715	0.004
	B1-integrin/c-Met	LC3	0.4	0.885	0.595	25	27	0.315	0.201	0.4	0.0¬±0.0010	1	y = a + (b-a)*exp(-(x-c)*(x-c)/(2*d*d))	Success	2	138	1	0.0016684	0.013615	0.98494	0.011101	0.30635	-0.00022698	0.001182	0.002
	B1-integrin/LC3	cMet	0.409	0.861	0.696	15	46	0.227	0.306	0.409	0.0¬±0.0010	1	y = a + (b-a)*exp(-(x-c)*(x-c)/(2*d*d))	Success	2	162	1	0.00041731	0.0072225	0.99555	0.0044776	0.29186	0.00011582	0.0013075	0.003
	cMet/LC3	B1-integrin	0.485	0.993	0.589	15	35	0.68	0.223	0.485	0.0¬±0.0010	1	y = a + (b-a)*exp(-(x-c)*(x-c)/(2*d*d))	Success	2	188	1	0.0037395	0.02162	0.95774	-0.0012341	0.27499	-7.38846e-05	0.0014343	0.003

[truncated: 6 more sheets: Fig 5d, Fig 5e, Fig 5k, Fig S5c , Fig 7a , Main table SK]
